# Supplementary material for: WRKY genes provide novel insights into their role against Ralstonia solanacearum infection in cultivated peanut (Arachis hypogaea L.)
Source: Front Plant Sci. 2022 Sep 20;13:986673. doi: 10.3389/fpls.2022.986673 (PMC9531958; doi:10.3389/fpls.2022.986673)
Supplement: Supplementary file 1 [file Data_Sheet_1.xlsx]

## Sheet: Sheet1
Supplementary Table 1. Molecular characterization of AhWRKY genes identified in peanut
Gene name	Gene ID	chromosome	strat	end	gene Length (bp)	Aa	MW(kDa)	pI	group	Exon	Intron
AhWRKY1	arahy.M3PRRA.1	Chr01	3529431	3535699	6269	600	64.5762	6.35	I	6	5
AhWRKY2	arahy.S25UJZ.1	Chr01	16741771	16745255	3485	358	38.6484	9.72	II-d	3	2
AhWRKY3	arahy.ZN7Y7A.1	Chr01	95307717	95311361	3645	309	33.6959	9.88	II-d	3	2
AhWRKY4	arahy.5041YP.1	Chr01	97531934	97536448	4515	512	55.2094	8.61	I	5	4
AhWRKY5	arahy.IBCJ8E.1	Chr01	99172836	99174889	2054	269	29.9076	8.12	I	5	4
AhWRKY6	arahy.CVA9UE.1	Chr01	100521505	100524209	2705	383	41.901	5.67	II-c	3	2
AhWRKY7	arahy.NA5G54.1	Chr01	103769700	103774830	5131	542	58.3845	6.79	II-b	6	5
AhWRKY8	arahy.Z92S4S.1	Chr01	105745651	105748788	3138	356	39.649	8.28	II-b	6	5
AhWRKY9	arahy.U5J94J.1	Chr01	111672383	111678672	6290	671	71.9623	5.71	II-b	5	4
AhWRKY10	arahy.A4CVPZ.1	Chr02	2432627	2434526	1900	347	37.7971	5.23	II-e	3	2
AhWRKY11	arahy.DZR6VW.1	Chr02	2495833	2498626	2794	233	26.758	7.17	II-c	2	1
AhWRKY12	arahy.4TST71.1	Chr02	7343206	7346092	2887	290	32.9282	6.12	III	3	2
AhWRKY13	arahy.GV8AWD.1	Chr02	11478720	11481948	3229	354	39.814	9.78	II-d	3	2
AhWRKY14	arahy.WGNZ2X.1	Chr02	81199349	81200637	1289	228	25.3302	8.61	Unclassified	3	2
AhWRKY15	arahy.NU47YB.1	Chr02	81200661	81201437	777	172	19.0955	8.47	I	3	2
AhWRKY16	arahy.DMZ0MV.1	Chr02	92232457	92237440	4984	436	48.5808	6.39	I	4	3
AhWRKY17	arahy.I3UJNP.1	Chr03	13166018	13169198	3181	525	57.5451	6.18	II-b	5	4
AhWRKY18	arahy.FP3Q5V.1	Chr03	39161519	39164569	3051	323	35.0847	9.87	II-d	3	2
AhWRKY19	arahy.WH6N3S.1	Chr03	100848169	100849469	1301	366	41.9257	5.57	III	3	2
AhWRKY20	arahy.74VGR2.1	Chr03	106176779	106178987	2209	298	33.99	6.06	II-e	2	1
AhWRKY21	arahy.VPVP03.1	Chr03	122727039	122729892	2854	257	29.1628	8.49	II-c	3	2
AhWRKY22	arahy.NL2IIL.1	Chr03	123328349	123328847	499	91	10.3967	6.04	II-c	3	2
AhWRKY23	arahy.4YP4NP.1	Chr03	135455039	135459560	4522	272	30.6636	5.8	II-c	3	2
AhWRKY24	arahy.ET2S95.1	Chr03	138616561	138619085	2525	511	57.2627	5.77	II-b	5	4
AhWRKY25	arahy.GB36NI.1	Chr03	138701384	138703872	2489	306	34.0066	5.91	II-e	3	2
AhWRKY26	arahy.65NT4G.1	Chr03	138908692	138911867	3176	365	40.0369	6.62	II-c	3	2
AhWRKY27	arahy.L6TRL0.2	Chr03	143284242	143288156	3915	262	29.2154	7.01	II-e	2	1
AhWRKY28	arahy.W56I62.1	Chr04	5112703	5116553	3851	576	61.8874	6.41	II-b	5	4
AhWRKY29	arahy.R65J70.1	Chr04	10618594	10623603	5010	490	53.1225	5.97	II-e	3	2
AhWRKY30	arahy.34PMVH.1	Chr04	12660139	12662090	1952	441	48.086	8.25	II-c	3	2
AhWRKY31	arahy.TAFM68.1	Chr04	12665146	12665644	499	127	14.94	9.78	II-c	2	1
AhWRKY32	arahy.CJ9CGG.1	Chr04	88918297	88922192	3896	336	37.2712	5.03	II-c	3	2
AhWRKY33	arahy.E6YGIA.1	Chr04	104405560	104407170	1611	307	34.0793	9.53	II-c	4	3
AhWRKY34	arahy.206U1W.1	Chr04	109322926	109325050	2125	316	35.9304	5.2	III	3	2
AhWRKY35	arahy.2161LW.1	Chr04	118493765	118496721	2957	370	40.4053	5.33	II-e	3	2
AhWRKY36	arahy.4B3P55.1	Chr04	118520725	118523336	2612	225	25.6797	6.59	II-c	2	1
AhWRKY37	arahy.WH9G9U.1	Chr04	119133034	119137280	4247	766	83.5407	6.25	I	5	4
AhWRKY38	arahy.JFB8VT.1	Chr04	120709912	120714148	4237	226	25.6585	8.71	II-c	4	3
AhWRKY39	arahy.550C4N.1	Chr04	122703188	122705937	2750	453	49.8721	8.37	II-b	4	3
AhWRKY40	arahy.Y7DSHF.1	Chr04	123623774	123628574	4801	534	57.7208	6.93	I	4	3
AhWRKY41	arahy.50ZMU5.1	Chr05	40950588	40951805	1218	334	37.9073	6.23	III	3	2
AhWRKY42	arahy.L1BT9E.1	Chr05	41465556	41466798	1243	216	25.008	8.88	II-e	2	1
AhWRKY43	arahy.VPG7BH.1	Chr05	46315679	46324344	8666	460	49.6094	7.08	I	5	4
AhWRKY44	arahy.LWF21T.1	Chr05	113772527	113774510	1984	375	41.3359	6.18	II-e	3	2
AhWRKY45	arahy.691ACA.1	Chr05	115464468	115468301	3834	696	75.1457	5.63	I	5	4
AhWRKY46	arahy.13YX47.1	Chr06	2659727	2661933	2207	362	40.6904	4.92	III	3	2
AhWRKY47	arahy.71ALCZ.1	Chr06	6719274	6722799	3526	513	55.1291	6.54	II-b	5	4
AhWRKY48	arahy.DVQ9X5.1	Chr06	7453704	7457143	3440	296	32.8816	7.2	II-c	3	2
AhWRKY49	arahy.D3ZAML.1	Chr06	7590801	7592322	1522	280	32.1354	5.02	II-e	3	2
AhWRKY50	arahy.Y4PUSS.1	Chr06	17402091	17405101	3011	364	40.704	9.66	II-d	3	2
AhWRKY51	arahy.431KH3.1	Chr06	25743186	25749644	6459	466	51.6413	8.16	I	5	4
AhWRKY52	arahy.30ZBSQ.1	Chr06	101777877	101781699	3823	201	23.1604	8.66	II-c	2	1
AhWRKY53	arahy.EJ82H8.1	Chr06	104845701	104851494	5794	543	60.2429	6.82	I	6	5
AhWRKY54	arahy.9C1IJD.1	Chr06	109974646	109976453	1808	291	32.5003	6.89	II-a	4	3
AhWRKY55	arahy.2II6TM.1	Chr06	110886827	110889031	2205	155	17.9924	4.88	II-c	3	2
AhWRKY56	arahy.2R3PSJ.1	Chr06	113123887	113127450	3564	317	35.2657	5.78	II-d	3	2
AhWRKY57	arahy.F3IAW8.2	Chr07	142720	146731	4012	588	64.6285	8.22	I	5	4
AhWRKY58	arahy.YJ3JQK.2	Chr07	1553337	1558180	4844	521	56.8798	6.61	I	5	4
AhWRKY59	arahy.WH2E03.1	Chr07	1876000	1886043	10044	1345	148.613	6.18	II-b	9	8
AhWRKY60	arahy.T3YMAA.1	Chr07	3014572	3017486	2915	413	46.8788	7.33	II-c	7	6
AhWRKY61	arahy.5V6QPU.1	Chr07	19295160	19299686	4527	578	63.7663	6.97	I	5	4
AhWRKY62	arahy.1JA0E6.1	Chr07	67221917	67226906	4990	350	37.7603	5.9	III	3	2
AhWRKY63	arahy.I9PJJN.2	Chr07	67248881	67253603	4723	278	31.387	8.13	III	3	2
AhWRKY64	arahy.P38DLX.1	Chr07	77802363	77806874	4512	262	30.2645	6.71	III	3	2
AhWRKY65	arahy.FUL0ZC.1	Chr07	77862869	77867927	5059	271	31.6008	8.51	III	3	2
AhWRKY66	arahy.B4MGNH.1	Chr07	78004416	78008125	3710	316	36.7616	5.83	III	3	2
AhWRKY67	arahy.CLQ0AV.1	Chr07	78011489	78013606	2118	360	41.7363	6.1	III	3	2
AhWRKY68	arahy.LLK29R.1	Chr08	8447212	8449199	1988	343	38.1066	5.85	III	3	2
AhWRKY69	arahy.EXY78R.1	Chr08	16682476	16684568	2093	170	19.2308	4.95	II-c	3	2
AhWRKY70	arahy.7TT8S3.1	Chr08	31527371	31529824	2454	507	54.8906	6.33	II-b	4	3
AhWRKY71	arahy.JRMF73.1	Chr08	35583333	35587372	4040	277	29.7128	5.53	II-e	3	2
AhWRKY72	arahy.QVC0B1.1	Chr08	45414870	45417713	2844	344	37.2063	9.74	II-d	3	2
AhWRKY73	arahy.ZEA1CF.1	Chr09	609747	612367	2621	320	35.6771	8.31	II-a	5	4
AhWRKY74	arahy.I0PPE2.1	Chr09	7964868	7971937	7070	240	27.176	8.16	II-c	5	4
AhWRKY75	arahy.H6RQL1.1	Chr10	5994507	5996689	2183	361	40.9993	6.23	II-b	5	4
AhWRKY76	arahy.B8J05C.1	Chr10	6235588	6239633	4046	1142	129.613	6.79	III	4	3
AhWRKY77	arahy.E3SE4T.1	Chr10	6243142	6247127	3986	1173	133.2	6.48	III	4	3
AhWRKY78	arahy.YMQ675.2	Chr10	70893892	70897134	3243	130	14.4857	9.64	I	4	3
AhWRKY79	arahy.J0NZC0.1	Chr10	80078575	80081176	2602	307	34.6555	6.9	III	3	2
AhWRKY80	arahy.I3Z0BD.1	Chr10	85788170	85790980	2811	221	25.1004	6.49	II-c	3	2
AhWRKY81	arahy.KL0M69.1	Chr10	86433957	86436696	2740	208	23.6892	9.14	II-c	3	2
AhWRKY82	arahy.MYRR9C.1	Chr10	94916991	94919856	2866	284	31.7226	8.67	II-a	4	3
AhWRKY83	arahy.P8AW7B.1	Chr10	109284986	109287539	2554	433	48.1807	6.99	I	4	3
AhWRKY84	arahy.62XZQ4.1	Chr11	9356074	9362404	6331	600	64.5492	6.35	I	6	5
AhWRKY85	arahy.EDW718.1	Chr11	21282096	21284834	2739	363	39.3023	9.72	II-d	3	2
AhWRKY86	arahy.NQHE67.1	Chr11	121819343	121825009	5667	672	72.0386	5.87	II-b	5	4
AhWRKY87	arahy.9FGC6P.1	Chr11	134185587	134189067	3481	358	39.8752	8.32	II-b	6	5
AhWRKY88	arahy.4IR4XJ.1	Chr11	137681847	137685637	3791	545	58.6658	6.63	II-b	6	5
AhWRKY89	arahy.96XQBG.1	Chr11	143063634	143066361	2728	375	41.0922	5.66	II-c	3	2
AhWRKY90	arahy.A6JJY3.1	Chr11	146735269	146739808	4540	587	63.8624	8.55	I	6	5
AhWRKY91	arahy.091A4A.1	Chr11	148590349	148592180	1832	319	34.7829	9.92	II-d	3	2
AhWRKY92	arahy.ELQ752.1	Chr12	3043441	3045333	1893	345	37.5208	5.3	II-e	3	2
AhWRKY93	arahy.R3I5KY.1	Chr12	3118349	3120503	2155	195	22.244	6.4	II-c	2	1
AhWRKY94	arahy.TC7Y0P.1	Chr12	4442239	4445553	3315	361	40.5048	5.33	III	3	2
AhWRKY95	arahy.W479GS.1	Chr12	9864670	9866514	1845	331	38.0014	5.55	III	2	1
AhWRKY96	arahy.1QRJ4L.1	Chr12	22127481	22128656	1176	242	26.8572	9.34	II-c	3	2
AhWRKY97	arahy.A7J5JE.1	Chr12	22129647	22130903	1257	261	28.5768	7.24	II-c	3	2
AhWRKY98	arahy.0S4LAK.1	Chr12	106870473	106876388	5916	508	56.924	6.41	I	5	4
AhWRKY99	arahy.W73X2G.1	Chr12	107020499	107021989	1491	236	25.9388	9.28	I	2	1
AhWRKY100	arahy.TUK55Y.1	Chr12	107035616	107040483	4868	236	25.9388	9.28	I	2	1
AhWRKY101	arahy.3BGC1E.1	Chr13	5754659	5757697	3039	354	39.779	9.86	II-d	3	2
AhWRKY102	arahy.1T4KVN.1	Chr13	17012671	17016947	4277	558	61.0352	6.42	II-b	5	4
AhWRKY103	arahy.3RY6J8.1	Chr13	41114138	41117228	3091	323	35.0897	9.87	II-d	3	2
AhWRKY104	arahy.KK3V44.1	Chr13	101857636	101858951	1316	365	41.8837	5.67	III	3	2
AhWRKY105	arahy.I0TYPH.1	Chr13	107802675	107804995	2321	296	33.9138	5.9	II-e	2	1
AhWRKY106	arahy.D6XHXS.1	Chr13	116410604	116412127	1524	156	18.3696	9.74	II-c	2	1
AhWRKY107	arahy.BFRG35.1	Chr13	125903197	125906097	2901	256	29.0257	8.49	II-c	3	2
AhWRKY108	arahy.GYR78M.1	Chr13	126513183	126515897	2715	181	20.5342	5.29	II-c	3	2
AhWRKY109	arahy.MQ7GU6.1	Chr13	137142151	137147658	5508	424	47.2221	8.02	II-b	4	3
AhWRKY110	arahy.VPMT8W.1	Chr13	138315987	138320699	4713	272	30.6987	5.86	II-c	3	2
AhWRKY111	arahy.2613M1.1	Chr13	141462171	141464735	2565	544	60.8448	6.06	II-b	5	4
AhWRKY112	arahy.U9T3UU.1	Chr13	141622732	141625035	2304	338	37.099	6.06	II-e	3	2
AhWRKY113	arahy.1D4W9H.1	Chr13	141890268	141893038	2771	358	39.4423	6.62	II-c	3	2
AhWRKY114	arahy.7E4BRJ.1	Chr13	146156450	146157729	1280	262	29.1843	7.01	II-e	2	1
AhWRKY115	arahy.FZU8AD.2	Chr14	6390761	6394589	3829	575	61.7171	6.31	II-b	5	4
AhWRKY116	arahy.T5S8G4.1	Chr14	12117344	12121975	4632	492	53.2677	5.84	II-e	3	2
AhWRKY117	arahy.SQ9ID6.1	Chr14	14504665	14506579	1915	430	46.8521	5.63	II-c	3	2
AhWRKY118	arahy.UJY589.1	Chr14	100272496	100276159	3664	343	38.2644	4.99	II-c	3	2
AhWRKY119	arahy.7C72S8.1	Chr14	114965046	114966570	1525	293	31.6403	6.5	II-c	2	1
AhWRKY120	arahy.77CZVH.1	Chr14	119912591	119915395	2805	306	34.6993	5.18	III	3	2
AhWRKY121	arahy.B6D6GK.1	Chr14	132203374	132206348	2975	378	41.3063	5.34	II-e	3	2
AhWRKY122	arahy.HSJ5V9.1	Chr14	132238223	132241151	2929	240	27.4398	8.52	II-c	2	1
AhWRKY123	arahy.A3ULYL.1	Chr14	133124495	133128746	4252	763	83.2994	6.41	I	5	4
AhWRKY124	arahy.372SCG.1	Chr14	134660870	134665123	4254	226	25.6565	8.71	II-c	4	3
AhWRKY125	arahy.RW7TM2.1	Chr14	136987603	136990278	2676	452	49.733	8.17	II-b	4	3
AhWRKY126	arahy.V3AFID.1	Chr14	137782972	137787807	4836	535	57.869	6.93	I	4	3
AhWRKY127	arahy.H3A1N1.1	Chr15	16231349	16232747	1399	211	24.4484	9.02	II-e	2	1
AhWRKY128	arahy.ZTD7SX.1	Chr15	16875849	16877069	1221	334	37.7891	6.5	III	3	2
AhWRKY129	arahy.VCGU4G.1	Chr15	45900990	45910025	9036	463	49.8456	6.88	I	5	4
AhWRKY130	arahy.0CK845.1	Chr15	52151214	52153395	2182	196	22.5679	9.68	Unclassified	4	3
AhWRKY131	arahy.V6NF3H.1	Chr15	106090731	106094257	3527	201	22.0273	5.27	Unclassified	4	3
AhWRKY132	arahy.MHUH8E.1	Chr15	133433801	133435394	1594	185	20.0092	10.08	II-e	4	3
AhWRKY133	arahy.VN8ZWL.1	Chr15	158765971	158767959	1989	376	41.4801	6.18	II-e	3	2
AhWRKY134	arahy.SLD8K7.1	Chr15	160531308	160535139	3832	697	75.1818	5.8	I	5	4
AhWRKY135	arahy.20ME3S.1	Chr16	1499933	1502972	3040	364	40.7069	9.71	II-d	3	2
AhWRKY136	arahy.IC6AW7.1	Chr16	13067659	13071429	3771	225	25.468	5.5	II-e	3	2
AhWRKY137	arahy.D15G2D.1	Chr16	13336045	13339610	3566	306	33.9207	6.86	II-c	3	2
AhWRKY138	arahy.1B7IGJ.1	Chr16	14215462	14218134	2673	384	40.8785	6.6	II-b	2	1
AhWRKY139	arahy.EXJ5K8.1	Chr16	22074719	22077041	2323	362	40.8646	4.98	III	3	2
AhWRKY140	arahy.N3PIX3.1	Chr16	30493198	30495702	2505	262	29.6082	8.09	II-d	9	8
AhWRKY141	arahy.B1IT3E.1	Chr16	37412496	37419499	7004	466	51.6233	8.18	I	5	4
AhWRKY142	arahy.KT9XI0.1	Chr16	48093921	48095888	1968	247	28.2288	6.25	Unclassified	3	2
AhWRKY143	arahy.P7H0T0.1	Chr16	133087085	133088035	951	148	16.8431	8.63	II-c	2	1
AhWRKY144	arahy.A8EX91.1	Chr16	136986974	136992854	5881	572	63.5776	6.91	I	5	4
AhWRKY145	arahy.ALL85F.1	Chr16	148510659	148512214	1556	271	30.3009	6.67	II-a	4	3
AhWRKY146	arahy.18MKU2.1	Chr16	149481889	149484193	2305	155	17.9643	4.96	II-c	3	2
AhWRKY147	arahy.94GMQ8.1	Chr16	152427892	152431455	3564	278	31.0801	5.27	II-d	3	2
AhWRKY148	arahy.79471H.1	Chr17	1552942	1560407	7466	761	83.4045	7.86	I	7	6
AhWRKY149	arahy.K37UFQ.1	Chr17	2850620	2857046	6427	667	72.4054	7.91	I	9	8
AhWRKY150	arahy.D17FLK.3	Chr17	3202411	3207497	5087	483	53.115	5.48	II-b	5	4
AhWRKY151	arahy.LA4AI5.1	Chr17	4942078	4943769	1692	160	18.2853	6.92	II-c	2	1
AhWRKY152	arahy.XUAL01.1	Chr17	24188321	24192022	3702	578	63.8093	6.99	I	5	4
AhWRKY153	arahy.LP825N.1	Chr17	34835915	34841277	5363	243	27.1667	6.98	III	2	1
AhWRKY154	arahy.J88C4R.1	Chr17	34852867	34858577	5711	283	32.0106	6.76	III	3	2
AhWRKY155	arahy.G7PB2P.1	Chr17	34907047	34911644	4598	380	41.1611	6.21	III	3	2
AhWRKY156	arahy.EVAW89.1	Chr17	123364191	123366277	2087	328	36.4217	5.84	III	3	2
AhWRKY157	arahy.VLJH54.1	Chr17	133079959	133081809	1851	161	18.4411	5.03	II-c	3	2
AhWRKY158	arahy.SGU002.1	Chr18	14235269	14238205	2937	382	41.3761	6.61	II-e	6	5
AhWRKY159	arahy.TQN08P.1	Chr18	31141197	31142406	1210	217	25.0025	6.29	III	3	2
AhWRKY160	arahy.AI43ZL.1	Chr18	31148005	31151650	3646	333	38.912	6.14	III	3	2
AhWRKY161	arahy.MEK3S1.1	Chr18	31355682	31363461	7780	276	32.5167	7.63	III	3	2
AhWRKY162	arahy.CE0NJE.1	Chr18	32347317	32350792	3476	263	30.3908	8.06	III	3	2
AhWRKY163	arahy.WD74W9.1	Chr18	126741333	126743861	2529	360	38.835	9.56	II-d	4	3
AhWRKY164	arahy.G729YX.1	Chr19	617407	620065	2659	320	35.6941	8.31	II-a	5	4
AhWRKY165	arahy.F7CVY8.1	Chr19	9541340	9548752	7413	251	28.227	8.15	II-c	4	3
AhWRKY166	arahy.GQZA4M.1	Chr19	22836453	22838579	2127	325	36.5063	5.56	II-c	3	2
AhWRKY167	arahy.DWW0NY.1	Chr20	11105213	11107281	2069	398	44.4693	6.1	II-b	5	4
AhWRKY168	arahy.TAM8B0.1	Chr20	11449974	11457025	7052	1187	134.96	6.2	III	4	3
AhWRKY169	arahy.F0LKDS.1	Chr20	60304130	60306701	2572	282	31.9647	5.63	I	4	3
AhWRKY170	arahy.2G4BRW.1	Chr20	102637600	102640190	2591	307	34.7117	7.71	III	3	2
AhWRKY171	arahy.6J54UY.1	Chr20	107449715	107452501	2787	222	25.2355	6.54	II-c	3	2
AhWRKY172	arahy.TET6YL.1	Chr20	107616959	107621304	4346	197	22.5368	9.02	II-c	3	2
AhWRKY173	arahy.KJLF7A.1	Chr20	117517122	117519568	2447	283	31.6344	8.68	II-a	4	3
AhWRKY174	arahy.95H00J.1	Chr20	134976206	134979361	3156	437	48.5901	6.63	I	4	3
	Aa: Number of Amino Acid; MW: Molecular Weight; pI: isoelectric points

## Sheet: Sheet2
Supplementary Table 2. Gene duplication analysis of all AhWRKY genes
Gene pairs	Ka	Ks	Ka/Ks	Mya	Duplicate Type
AhWRKY83/AhWRKY40	0.154668	0.995295	0.1554	61.2866	segmental duplication
AhWRKY84/AhWRKY1	0.00365631	0.0212696	0.171903	1.30971	segmental duplication
AhWRKY84/AhWRKY58	0.135476	0.584131	0.231927	35.9687	segmental duplication
AhWRKY4/AhWRKY90	0.0132454	0.0272171	0.486656	1.67593	segmental duplication
AhWRKY123/AhWRKY37	0.0097001	0.0410995	0.236015	2.53076	segmental duplication
AhWRKY126/AhWRKY40	0.00407831	0.0556842	0.0732401	3.42883	segmental duplication
AhWRKY83/AhWRKY126	0.154946	0.963416	0.160829	59.3236	segmental duplication
AhWRKY129/AhWRKY43	0.00376767	0.039012	0.0965771	2.40222	segmental duplication
AhWRKY45/AhWRKY134	0.00821234	0.0329497	0.249239	2.02892	segmental duplication
AhWRKY51/AhWRKY141	0.00929812	0.0356631	0.260721	2.196	segmental duplication
AhWRKY144/AhWRKY53	0.00160729	0.033308	0.0482553	2.05098	segmental duplication
AhWRKY148/AhWRKY57	0.0737739	0.104487	0.70606	6.43392	segmental duplication
AhWRKY149/AhWRKY58	0.0154144	0.0647321	0.238126	3.98597	segmental duplication
AhWRKY61/AhWRKY152	0.00599853	0.0368819	0.162642	2.27105	segmental duplication
AhWRKY170/AhWRKY78	0.0098293	0.0248986	0.394774	1.53316	segmental duplication
AhWRKY174/AhWRKY40	0.157942	0.972942	0.162334	59.9102	segmental duplication
AhWRKY174/AhWRKY83	0.0169682	0.0469326	0.361544	2.88994	segmental duplication
AhWRKY174/AhWRKY126	0.158219	0.942237	0.167919	58.0195	segmental duplication
AhWRKY54/AhWRKY73	0.435314	1.97098	0.220862	121.366	segmental duplication
AhWRKY54/AhWRKY82	0.343576	1.18095	0.290931	72.7188	segmental duplication
AhWRKY54/AhWRKY145	0.0104939	0.0363369	0.288795	2.23749	segmental duplication
AhWRKY145/AhWRKY82	0.388255	1.28206	0.302836	78.9447	segmental duplication
AhWRKY164/AhWRKY73	0.00267082	0.0341245	0.0782671	2.10126	segmental duplication
AhWRKY54/AhWRKY173	0.329975	1.06422	0.310063	65.5307	segmental duplication
AhWRKY173/AhWRKY82	0.0139287	0.0364339	0.382301	2.24347	segmental duplication
AhWRKY145/AhWRKY173	0.402007	1.27206	0.316027	78.329	segmental duplication
AhWRKY7/AhWRKY28	0.248514	1.17214	0.212017	72.1761	segmental duplication
AhWRKY9/AhWRKY39	0.552602	NaN	NaN	#VALUE!	segmental duplication
AhWRKY70/AhWRKY17	0.311937	1.16128	0.268614	71.5076	segmental duplication
AhWRKY70/AhWRKY28	0.294148	3.03001	0.0970783	186.577	segmental duplication
AhWRKY24/AhWRKY75	0.28904	1.23506	0.234028	76.0506	segmental duplication
AhWRKY86/AhWRKY9	0.00910778	0.0321027	0.283707	1.97677	segmental duplication
AhWRKY87/AhWRKY8	0.00616463	0.0469737	0.131236	2.89247	segmental duplication
AhWRKY88/AhWRKY7	0.00320385	0.0161804	0.198008	0.99633	segmental duplication
AhWRKY88/AhWRKY28	0.259088	1.11179	0.233036	68.4602	segmental duplication
AhWRKY102/AhWRKY17	0.00833689	0.0428907	0.194375	2.64105	segmental duplication
AhWRKY102/AhWRKY70	0.314547	1.13562	0.276983	69.9274	segmental duplication
AhWRKY111/AhWRKY24	0.015215	0.0355383	0.42813	2.18832	segmental duplication
AhWRKY111/AhWRKY75	0.269611	1.04156	0.258852	64.1356	segmental duplication
AhWRKY39/AhWRKY125	0.0130438	0.0454685	0.286876	2.79978	segmental duplication
AhWRKY138/AhWRKY47	0.00827269	0.056171	0.147277	3.4588	segmental duplication
AhWRKY167/AhWRKY24	0.287161	1.08118	0.2656	66.5751	segmental duplication
AhWRKY167/AhWRKY75	0.0219743	0.0364565	0.602755	2.24486	segmental duplication
AhWRKY111/AhWRKY167	0.301161	0.935968	0.321764	57.6335	segmental duplication
AhWRKY36/AhWRKY11	0.244718	1.59733	0.153205	98.3575	segmental duplication
AhWRKY55/AhWRKY69	0.290831	2.07896	0.139893	128.015	segmental duplication
AhWRKY81/AhWRKY21	0.283018	1.11084	0.254778	68.4017	segmental duplication
AhWRKY89/AhWRKY6	0.00927369	0.0317928	0.291691	1.95769	segmental duplication
AhWRKY11/AhWRKY93	0.00650293	0.0870541	0.0746999	5.36048	segmental duplication
AhWRKY36/AhWRKY93	0.241232	2.49671	0.0966196	153.739	segmental duplication
AhWRKY107/AhWRKY21	0.00335571	0.0238115	0.140928	1.46623	segmental duplication
AhWRKY107/AhWRKY81	0.282515	1.16056	0.243431	71.4629	segmental duplication
AhWRKY108/AhWRKY80	0.305973	0.800809	0.38208	49.3109	segmental duplication
AhWRKY23/AhWRKY110	0.00628687	0.0171354	0.366893	1.05514	segmental duplication
AhWRKY113/AhWRKY26	0.00360073	0.0298972	0.120437	1.84096	segmental duplication
AhWRKY30/AhWRKY117	0.0817826	0.112042	0.729927	6.89915	segmental duplication
AhWRKY32/AhWRKY118	0.0130353	0.0278886	0.467407	1.71728	segmental duplication
AhWRKY119/AhWRKY33	0.0649716	0.0535942	1.21229	3.30014	segmental duplication
AhWRKY11/AhWRKY122	0.279474	1.55711	0.179483	95.8812	segmental duplication
AhWRKY36/AhWRKY122	0.0293388	0.108436	0.270564	6.67709	segmental duplication
AhWRKY122/AhWRKY93	0.330449	2.18833	0.151005	134.749	segmental duplication
AhWRKY124/AhWRKY38	0.00759741	0.0204326	0.371828	1.25816	segmental duplication
AhWRKY137/AhWRKY48	0.00902493	0.051434	0.175466	3.16712	segmental duplication
AhWRKY52/AhWRKY143	0.0118404	0.0483064	0.24511	2.97453	segmental duplication
AhWRKY146/AhWRKY55	0.0221828	0.0309322	0.717141	1.90469	segmental duplication
AhWRKY146/AhWRKY69	0.314128	1.92556	0.163136	118.569	segmental duplication
AhWRKY151/AhWRKY60	0.0108403	0.0368172	0.294436	2.26707	segmental duplication
AhWRKY55/AhWRKY157	0.336394	1.39662	0.240863	85.9988	segmental duplication
AhWRKY69/AhWRKY157	0.0132104	0.0617845	0.213814	3.80446	segmental duplication
AhWRKY146/AhWRKY157	0.358742	1.5631	0.229507	96.2498	segmental duplication
AhWRKY165/AhWRKY74	0.0182158	0.0404592	0.450227	2.49133	segmental duplication
AhWRKY48/AhWRKY166	0.31692	1.03698	0.305618	63.8534	segmental duplication
AhWRKY137/AhWRKY166	0.351407	1.1758	0.298867	72.4013	segmental duplication
AhWRKY171/AhWRKY80	0.0214998	0	#NAME?	0	segmental duplication
AhWRKY171/AhWRKY108	0.308063	0.801161	0.384521	49.3326	segmental duplication
AhWRKY172/AhWRKY21	0.286839	1.10172	0.260355	67.84	segmental duplication
AhWRKY81/AhWRKY172	0.0119568	0.0613421	0.19492	3.77722	segmental duplication
AhWRKY107/AhWRKY172	0.283212	1.14628	0.24707	70.584	segmental duplication
AhWRKY18/AhWRKY3	0.200537	1.12152	0.178808	69.0593	segmental duplication
AhWRKY13/AhWRKY50	0.122352	0.71213	0.171811	43.8503	segmental duplication
AhWRKY85/AhWRKY2	0.00494032	0.0392246	0.12595	2.41531	segmental duplication
AhWRKY91/AhWRKY3	0.0257469	0.0448776	0.573714	2.7634	segmental duplication
AhWRKY91/AhWRKY18	0.196671	1.20429	0.163308	74.156	segmental duplication
AhWRKY101/AhWRKY13	0.00358459	0.0273899	0.130873	1.68657	segmental duplication
AhWRKY103/AhWRKY3	0.202491	1.189	0.170303	73.2145	segmental duplication
AhWRKY103/AhWRKY18	0.0069109	0.0337847	0.204557	2.08034	segmental duplication
AhWRKY91/AhWRKY103	0.196612	1.28211	0.153351	78.9476	segmental duplication
AhWRKY135/AhWRKY13	0.117169	0.69123	0.169507	42.5634	segmental duplication
AhWRKY135/AhWRKY50	0.0129263	0.01295	0.998172	0.797411	segmental duplication
AhWRKY56/AhWRKY147	0	0.00544962	0	0.335567	segmental duplication
AhWRKY72/AhWRKY163	0.0103539	0.0159157	0.650547	0.980032	segmental duplication
AhWRKY35/AhWRKY10	0.278171	0.745127	0.37332	45.8822	segmental duplication
AhWRKY20/AhWRKY42	0.351313	1.25944	0.278943	77.5518	segmental duplication
AhWRKY10/AhWRKY92	0.012696	0.0471584	0.269221	2.90384	segmental duplication
AhWRKY35/AhWRKY92	0.276902	0.738779	0.37481	45.4913	segmental duplication
AhWRKY20/AhWRKY105	0.0160395	0.0261123	0.614251	1.6079	segmental duplication
AhWRKY35/AhWRKY105	0.494561	1.67523	0.295219	103.155	segmental duplication
AhWRKY105/AhWRKY42	0.354004	1.28082	0.276389	78.8682	segmental duplication
AhWRKY25/AhWRKY112	0.00994922	0.0613368	0.162206	3.7769	segmental duplication
AhWRKY114/AhWRKY27	0.00843061	0.0323355	0.260723	1.9911	segmental duplication
AhWRKY29/AhWRKY116	0.00530506	0.024492	0.216604	1.50813	segmental duplication
AhWRKY121/AhWRKY10	0.275156	0.739916	0.371875	45.5613	segmental duplication
AhWRKY35/AhWRKY121	0.00472908	0.0275803	0.171466	1.69829	segmental duplication
AhWRKY121/AhWRKY92	0.272101	0.779241	0.349187	47.9828	segmental duplication
AhWRKY20/AhWRKY127	0.364739	1.10784	0.329234	68.217	segmental duplication
AhWRKY127/AhWRKY42	0.00407195	0.0216622	0.187975	1.33388	segmental duplication
AhWRKY127/AhWRKY105	0.378252	1.21903	0.310289	75.0636	segmental duplication
AhWRKY44/AhWRKY133	0.00918408	0.0245337	0.374345	1.5107	segmental duplication
AhWRKY49/AhWRKY136	0.0480792	0.0696045	0.690749	4.28599	segmental duplication
AhWRKY71/AhWRKY158	0.00806676	0.0395153	0.204143	2.43321	segmental duplication
AhWRKY34/AhWRKY12	0.57013	1.71583	0.332276	105.655	segmental duplication
AhWRKY41/AhWRKY19	0.280882	0.625116	0.449328	38.4924	segmental duplication
AhWRKY46/AhWRKY68	0.497101	1.69645	0.293025	104.461	segmental duplication
AhWRKY46/AhWRKY94	0.306024	0.931285	0.328604	57.3451	segmental duplication
AhWRKY12/AhWRKY95	0.0405039	0.077093	0.52539	4.74711	segmental duplication
AhWRKY34/AhWRKY95	0.492612	1.52432	0.323169	93.8619	segmental duplication
AhWRKY104/AhWRKY19	0.0070492	0.0301548	0.233767	1.85682	segmental duplication
AhWRKY41/AhWRKY104	0.282668	0.625871	0.451639	38.5389	segmental duplication
AhWRKY104/AhWRKY94	0.585965	NaN	NaN	#VALUE!	segmental duplication
AhWRKY12/AhWRKY120	0.558811	1.51414	0.369061	93.2353	segmental duplication
AhWRKY34/AhWRKY120	0.0198359	0.0411414	0.482139	2.53334	segmental duplication
AhWRKY120/AhWRKY95	0.502645	1.46374	0.343399	90.1316	segmental duplication
AhWRKY19/AhWRKY128	0.283235	0.653946	0.433116	40.2676	segmental duplication
AhWRKY104/AhWRKY128	0.285338	0.631114	0.452118	38.8617	segmental duplication
AhWRKY46/AhWRKY139	0.0142367	0.0172112	0.827176	1.0598	segmental duplication
AhWRKY139/AhWRKY94	0.312917	1.00221	0.312226	61.7126	segmental duplication
AhWRKY63/AhWRKY153	0.367724	0.667009	0.551303	41.072	segmental duplication
AhWRKY62/AhWRKY155	0.0117577	0.0525329	0.223815	3.23478	segmental duplication
AhWRKY156/AhWRKY68	0.00662548	0.0139539	0.474813	0.85923	segmental duplication
AhWRKY161/AhWRKY64	0.239324	0.640152	0.373855	39.4183	segmental duplication
AhWRKY162/AhWRKY64	0.0162564	0.0185004	0.878704	1.13919	segmental duplication
AhWRKY76/AhWRKY168	0.12251	0.23687	0.517202	14.5856	segmental duplication
AhWRKY96/AhWRKY97	0.0933999	0.0992088	0.941447	6.10892	tandem duplication
AhWRKY30/AhWRKY31	0.121814	0.132609	0.918596	8.16557	tandem duplication
AhWRKY66/AhWRKY67	0.247212	0.546939	0.451991	33.6785	tandem duplication
AhWRKY76/AhWRKY77	0.12255	0.250892	0.488457	15.449	tandem duplication
AhWRKY65/AhWRKY64	0.217924	0.521496	0.417881	32.1118	tandem duplication
AhWRKY154/AhWRKY153	0.310156	0.581633	0.533252	35.8148	tandem duplication
AhWRKY100/AhWRKY99	0	0	NaN	0	tandem duplication
Ka: The number of nonsynonymous substitutions per nonsynonymous site, Ks: the number of synonymous substitutions per synonymous site

## Sheet: Sheet3
Supplementary Table 3 : miRNA targeting AhWRKY genes.
miRNA_Acc.	Target_Acc.	Expectation	UPE$	miRNA_start	miRNA_end	Target_start	Target_end	miRNA_aligned_fragment	alignment	Target_aligned_fragment	Inhibition	Target_Desc.	Multiplicity
ahy-miR159	AhWRKY84	3.5	-1	1	21	403	423	UUUGGAUUGAAGGGAGCUCUA	: :::::.:.:: :.:.::::	UCGAGCUUCUUUGAGUUCAAA	Cleavage	-	1
ahy-miR159	AhWRKY1	3.5	-1	1	21	403	423	UUUGGAUUGAAGGGAGCUCUA	: :::::.:.:: :.:.::::	UCGAGCUUCUUUGAGUUCAAA	Cleavage	+	1
ahy-miR156b-3p	AhWRKY21	4	-1	1	21	479	499	GCUCUCUAAGCUUCUGUCAUC	:: :::. ::: :::::::::	GAAGACGAAAGGUUAGAGAGC	Translation	-	1
ahy-miR3513-3p	AhWRKY124	4	-1	1	21	151	171	UUGAUAAGAUAGAAAUUGUAU	::::: :: ::::: ::::	UCACAAUCUCAAUCUUCUCAA	Translation	+	1
ahy-miR3513-3p	AhWRKY38	4	-1	1	21	151	171	UUGAUAAGAUAGAAAUUGUAU	::::: :: ::::: ::::	UCACAAUCUCAAUCUUCUCAA	Translation	+	1
ahy-miR3514-5p	AhWRKY47	4	-1	1	22	208	229	AGGAUUCUGUAUUAACGGUGGA	..::: :::::: ::::::	AAUGCCGAUAAUACUGAAUCCG	Cleavage	+	1
ahy-miR408-5p	AhWRKY83	4	-1	1	21	1155	1175	CUGGGAACAGGCAGAGCAUGA	::::: : :::::: :.::::	UCAUGAUGUGCCUGCUUCCAG	Cleavage	-	1
ahy-miR408-5p	AhWRKY174	4	-1	1	21	1167	1187	CUGGGAACAGGCAGAGCAUGA	::::: : :::::: :.::::	UCAUGAUGUGCCUGCUUCCAG	Cleavage	-	1
ahy-miR156b-3p	AhWRKY141	4.5	-1	1	21	7	26	GCUCUCUAAGCUUCUGUCAUC	:::. :::::: ::::::.	AUUGAU-GAAGCUGAGAGAGU	Cleavage	+	1
ahy-miR156b-3p	AhWRKY51	4.5	-1	1	21	7	26	GCUCUCUAAGCUUCUGUCAUC	:::. :::::: ::::::.	AUUGAU-GAAGCUGAGAGAGU	Cleavage	+	1
ahy-miR159	AhWRKY124	4.5	-1	1	21	94	114	UUUGGAUUGAAGGGAGCUCUA	:::::.. ::::.:...::	AUGAGCUUUGUUCAGUUUGAA	Cleavage	+	1
ahy-miR167-5p	AhWRKY27	4.5	-1	1	21	382	402	UGAAGCUGCCAGCAUGAUCUU	: ::::::::.::.: ::	CCCACCAUGCUGGUAGUUACA	Cleavage	+	1
ahy-miR3513-3p	AhWRKY141	4.5	-1	1	21	329	349	UUGAUAAGAUAGAAAUUGUAU	:::.::::: :.::. :::	CAACAGUUUCUCUUUUGGCAA	Translation	+	1
ahy-miR3513-3p	AhWRKY51	4.5	-1	1	21	329	349	UUGAUAAGAUAGAAAUUGUAU	:::.::::: :.::. :::	CAACAGUUUCUCUUUUGGCAA	Translation	+	1
ahy-miR3513-5p	AhWRKY60	4.5	-1	1	21	772	792	UUAAUUUCUGAGUUUGUCAUC	:: .:::.:.::.:.:::	AUUGCUAAAUUUAGGAGUUAU	Cleavage	+	1
ahy-miR3520-5p	AhWRKY21	4.5	-1	1	22	419	440	AGGUGAUGGUGAAUAUCUUAUC	::::: :::.:::::.:	UAGUAGAUAAUCAUCAUCAUCA	Cleavage	-	1
ahy-miR3520-5p	AhWRKY107	4.5	-1	1	22	416	437	AGGUGAUGGUGAAUAUCUUAUC	::::: :::.:::::.:	UAGUAGAUAAUCAUCAUCAUCA	Cleavage	-	1
ahy-miR3520-5p	AhWRKY143	4.5	-1	1	22	285	306	AGGUGAUGGUGAAUAUCUUAUC	.::: ::::.:::::.:	GGGUGGAUCUUCAUCAUCAUCC	Cleavage	-	1
ahy-miR3520-5p	AhWRKY151	4.5	-1	1	22	395	416	AGGUGAUGGUGAAUAUCUUAUC	: :::: :::.:::::.::	CACAAGAGCAUCAUCAUCAUCU	Cleavage	+	1
ahy-miR156a	AhWRKY140	5	-1	1	20	493	512	UGACAGAAGAGAGAGAGCAC	: .:: :::::::::::	AUCUUCCCUCUCUUCUGUGG	Cleavage	-	1
ahy-miR156b-3p	AhWRKY107	5	-1	1	21	476	496	GCUCUCUAAGCUUCUGUCAUC	:: :: . ::: :::::::::	GAAGAAGAAAGGUUAGAGAGC	Translation	-	1
ahy-miR156b-3p	AhWRKY135	5	-1	1	21	10	29	GCUCUCUAAGCUUCUGUCAUC	: ::: ::::::: : :::::	GUUGA-AGAAGCUAACAGAGC	Cleavage	-	1
ahy-miR156b-3p	AhWRKY50	5	-1	1	21	10	29	GCUCUCUAAGCUUCUGUCAUC	: ::: ::::::: : :::::	GUUGA-AGAAGCUAACAGAGC	Cleavage	+	1
ahy-miR156b-5p	AhWRKY142	5	-1	1	21	246	266	UUGACAGAAGAUAGAGAGCAC	::::.:::::::: .::	AAACUCUUUAUCUUCUUCUAA	Cleavage	-	1
ahy-miR156c	AhWRKY148	5	-1	1	21	54	75	UUGACAGAAGA-GAGAGAGCAC	:::::.:: ::::: :::::	CAGCUCUUUCCUCUUCAGUCAA	Translation	+	1
ahy-miR159	AhWRKY128	5	-1	1	21	722	742	UUUGGAUUGAAGGGAGCUCUA	:::.::::::::.: :.	ACUUGCUUCCUUCAAUUCUAG	Cleavage	-	1
ahy-miR159	AhWRKY149	5	-1	1	21	490	510	UUUGGAUUGAAGGGAGCUCUA	: :::::.:.:: :.: .:::	UUGAGCUUCUUUGAGUAUAAA	Cleavage	+	1
ahy-miR159	AhWRKY58	5	-1	1	21	163	183	UUUGGAUUGAAGGGAGCUCUA	: :::::.:.:: :.: .:::	UUGAGCUUCUUUGAGUAUAAA	Cleavage	-	1
ahy-miR167-5p	AhWRKY20	5	-1	1	21	860	880	UGAAGCUGCCAGCAUGAUCUU	:: :::::::::.. .::::	AAUUUCAUGCUGGUGAUUUCA	Cleavage	-	1
ahy-miR167-5p	AhWRKY114	5	-1	1	21	382	402	UGAAGCUGCCAGCAUGAUCUU	: .:::::::.::.: ::	CCCACUAUGCUGGUAGUUACA	Cleavage	+	1
ahy-miR3511-3p	AhWRKY86	5	-1	1	21	86	106	UGUUACUAUGGCAUCUGGUAA	:: ..:: :::::.::.:.:	AUAGUGGAAGCCAUGGUGAUA	Cleavage	+	1
ahy-miR3511-3p	AhWRKY40	5	-1	1	21	1500	1520	UGUUACUAUGGCAUCUGGUAA	: ::: :.::::: :: :.::	UAACCCGGUGCCACAGAAGCA	Cleavage	-	1
ahy-miR3511-5p	AhWRKY27	5	-1	1	20	533	552	GCCAGGGCCAUGAAUGCAGA	:::::::: ::.::::	CCAUCAUUCAUGACCUUGGC	Cleavage	+	1
ahy-miR3511-5p	AhWRKY114	5	-1	1	20	533	552	GCCAGGGCCAUGAAUGCAGA	:::::::: ::.::::	CCAUCAUUCAUGACCUUGGC	Cleavage	+	1
ahy-miR3511-5p	AhWRKY28	5	-1	1	20	1069	1088	GCCAGGGCCAUGAAUGCAGA	: ::: ::::::: ::::	CCGGCAGCCAUGGCCAUGGC	Cleavage	-	1
ahy-miR3512	AhWRKY168	5	-1	1	20	2392	2411	CGCAAAUGAUGACAAAUAGA	.:.:: :::.:::: :::	AUUGUUGGUCGUCAUAUGCA	Cleavage	-	1
ahy-miR3512	AhWRKY77	5	-1	1	20	2350	2369	CGCAAAUGAUGACAAAUAGA	.:.:: :::.:::: :::	AUUGUUGGUCGUCAUAUGCA	Cleavage	-	1
ahy-miR3512	AhWRKY76	5	-1	1	20	2194	2213	CGCAAAUGAUGACAAAUAGA	.:.:: :::.:::: :::	AUUGUUGGUCGUCAUAUGCA	Cleavage	-	1
ahy-miR3512	AhWRKY167	5	-1	1	20	1103	1122	CGCAAAUGAUGACAAAUAGA	: ::: ::::.::::::	CCAAUUCAUCAUUAUUUGCU	Cleavage	+	1
ahy-miR3513-5p	AhWRKY55	5	-1	1	21	294	314	UUAAUUUCUGAGUUUGUCAUC	::::: :::::..::.:	CAAAACAAAAUCAGAGGUUGA	Cleavage	-	1
ahy-miR3513-5p	AhWRKY146	5	-1	1	21	294	314	UUAAUUUCUGAGUUUGUCAUC	::::: :::::..::.:	CAAAACAAAAUCAGAGGUUGA	Cleavage	-	1
ahy-miR3513-5p	AhWRKY14	5	-1	1	21	276	296	UUAAUUUCUGAGUUUGUCAUC	:: :::::::::::: ::	AAUCUCAAACUCAGAAAAAAA	Cleavage	+	1
ahy-miR3516	AhWRKY34	5	-1	1	21	617	636	GCUGGGUGAUAUUGACAGAAG	::: :::::.:. :.::::	AAUCU-UCAAUGUUCCUCAGC	Cleavage	-	1
ahy-miR3516	AhWRKY120	5	-1	1	21	617	636	GCUGGGUGAUAUUGACAGAAG	::: :::::.:. :.::::	AAUCU-UCAAUGUUCCUCAGC	Cleavage	-	1
ahy-miR3520-3p	AhWRKY16	5	-1	1	21	199	219	AAGGGAGACGUUUGAAUUAUC	:.: :::::.::.:. .::	UCUGAAUCAAAUGUUUUGUUU	Cleavage	-	1
ahy-miR3520-5p	AhWRKY11	5	-1	1	22	614	635	AGGUGAUGGUGAAUAUCUUAUC	:.:. :::::. ::::::	AUGAGGGAAUUCAUAAUCACCC	Cleavage	+	1
ahy-miR3520-5p	AhWRKY93	5	-1	1	22	500	521	AGGUGAUGGUGAAUAUCUUAUC	:.:. :::::. ::::::	AUGAGGGAAUUCAUAAUCACCC	Cleavage	+	1
ahy-miR3520-5p	AhWRKY112	5	-1	1	22	742	763	AGGUGAUGGUGAAUAUCUUAUC	:: ::.:: ..:::.::.:	CCAAACAUGUUGGUCAUUACUU	Translation	+	1
ahy-miR3520-5p	AhWRKY25	5	-1	1	22	670	691	AGGUGAUGGUGAAUAUCUUAUC	:: ::.:: ..:::.::.:	CCAAACAUGUUGGUCAUUACUU	Translation	+	1
ahy-miR3520-5p	AhWRKY54	5	-1	1	22	630	651	AGGUGAUGGUGAAUAUCUUAUC	::. : ::::::::::.:	UUUAGUUUCUUCACCAUCAUCA	Cleavage	+	1
ahy-miR3520-5p	AhWRKY145	5	-1	1	22	567	588	AGGUGAUGGUGAAUAUCUUAUC	::. : ::::::::::.:	UUUAGUUUCUUCACCAUCAUCA	Cleavage	+	1
ahy-miR3520-5p	AhWRKY132	5	-1	1	22	478	499	AGGUGAUGGUGAAUAUCUUAUC	:: ::.:: ..:::.::.:	CCAAACAUGUUGGUCAUUACUU	Translation	-	1
ahy-miR3520-5p	AhWRKY111	5	-1	1	22	555	575	AGGUGAUGGUGAAUAUCUUAUC	.::: :::::.:::.:.:	GCGGAGA-AUUCAUCAUUAUCA	Cleavage	+	1
ahy-miR3520-5p	AhWRKY24	5	-1	1	22	477	497	AGGUGAUGGUGAAUAUCUUAUC	.::: :::::.:::.:.:	GCGGAGA-AUUCAUCAUUAUCA	Cleavage	+	1
ahy-miR3521	AhWRKY148	5	-1	1	21	9	29	UGGUGAGUCGUAUACAUACUG	.::::: :. ::::::.:.:	UAGUAUUUGCACGACUUAUCU	Cleavage	+	1
ahy-miR408-3p	AhWRKY2	5	-1	1	21	702	722	AUGCACUGCCUCUUCCCUGGC	.:. ::::::: ::::::	UUCGCUGAAGAGGAAGUGCAG	Cleavage	-	1
ahy-miR408-3p	AhWRKY85	5	-1	1	21	717	737	AUGCACUGCCUCUUCCCUGGC	.:. ::::::: ::::::	UUCGCUGAAGAGGAAGUGCAG	Cleavage	-	1
ahy-miR408-5p	AhWRKY92	5	-1	1	21	147	167	CUGGGAACAGGCAGAGCAUGA	:::.:.: .: :::.::::	CAAUGUUUUUUCAGUUUCCAG	Cleavage	+	1
